# Supplementary material for: Contrast-Enhanced Ultrasound for Precise Sentinel Lymph Node Biopsy in Women with Early Breast Cancer: A Preliminary Study
Source: Diagnostics (Basel). 2021 Nov 13;11(11):2104. doi: 10.3390/diagnostics11112104 (PMC8624576; doi:10.3390/diagnostics11112104)
Supplement: Supplementary file 1 [file diagnostics-11-02104-s001.zip]

Archive with 3 entries (2 files):
- case (video)/case 1(video).avi
- case (video)/case 2(video).avi
- case (video)/
